# Supplementary material for: Adverse Events and Perception of Benefit From Duloxetine for Treating Aromatase Inhibitor-Associated Arthralgias
Source: JNCI Cancer Spectr. 2021 Feb 8;5(2):pkab018. doi: 10.1093/jncics/pkab018 (PMC8023424; doi:10.1093/jncics/pkab018)
Supplement: pkab018_Supplementary_Data [file pkab018_supplementary_data.zip]

Archive with 2 entries (2 files):
- CS20-0135R1 Schnell supp mat_020321.pdf
- CS20-0135R1 Schnell Supplementary Data File_020321.csv
