# Supplementary material for: Adverse Events and Perception of Benefit From Duloxetine for Treating Aromatase Inhibitor-Associated Arthralgias
Source: JNCI Cancer Spectr. 2021 Feb 8;5(2):pkab018. doi: 10.1093/jncics/pkab018 (PMC8023424; doi:10.1093/jncics/pkab018)
Supplement: pkab018_Supplementary_Data [file pkab018_supplementary_data.zip › CS20-0135R1 Schnell Supplementary Data File_020321.csv]

Observable_Stratum	Eta_AE	Eta_Pain	GPI_Violation	Epsilon_0	Epsilon_1	Parameter	Group	Principal_Stratum	Estimate	Lower_Bound_2_5_Pct	Upper_Bound_97_5_Pct
No prior taxane use	0	0	None	1	1	Population proportion	Combined	NN	0.090000623	0.03645851	0.160621164
No prior taxane use	0	0	None	1	1	Population proportion	Combined	DN	0.08560778	0.022250271	0.162021046
No prior taxane use	0	0	None	1	1	Population proportion	Combined	AN	0.144986882	0.073216134	0.227348401
No prior taxane use	0	0	None	1	1	Population proportion	Combined	ND	0.037349764	0.000148351	0.112731051
No prior taxane use	0	0	None	1	1	Population proportion	Combined	DD	0.030628048	8.36E-05	0.099006383
No prior taxane use	0	0	None	1	1	Population proportion	Combined	AD	0.048942907	0.000120938	0.140544696
No prior taxane use	0	0	None	1	1	Population proportion	Combined	NA	0.194515369	0.110924935	0.286051238
No prior taxane use	0	0	None	1	1	Population proportion	Combined	DA	0.141776172	0.052408887	0.250602736
No prior taxane use	0	0	None	1	1	Population proportion	Combined	AA	0.226192455	0.138276448	0.321759826
No prior taxane use	0	0	None	1	1	Population proportion	Combined	N*	0.321865756	0.22200807	0.424969914
No prior taxane use	0	0	None	1	1	Population proportion	Combined	D*	0.258012	0.118175425	0.402550584
No prior taxane use	0	0	None	1	1	Population proportion	Combined	A*	0.420122244	0.311161436	0.529980211
No prior taxane use	0	0	None	1	1	Perceived benefit	Difference	NN	0.00392261	-0.257251799	0.358541556
No prior taxane use	0	0	None	1	1	Perceived benefit	Difference	DN	0.207568149	-0.119490131	0.579539721
No prior taxane use	0	0	None	1	1	Perceived benefit	Difference	AN	0.044670265	-0.356565423	0.425482586
No prior taxane use	0	0	None	1	1	Perceived benefit	Difference	ND	0.672972942	0.142261065	0.963238723
No prior taxane use	0	0	None	1	1	Perceived benefit	Difference	DD	0.832605271	0.561280799	0.984124179
No prior taxane use	0	0	None	1	1	Perceived benefit	Difference	AD	0.629039677	0.186187696	0.932720807
No prior taxane use	0	0	None	1	1	Perceived benefit	Difference	NA	0.191101542	-0.158371488	0.50038247
No prior taxane use	0	0	None	1	1	Perceived benefit	Difference	DA	0.199862155	-0.015169885	0.461057481
No prior taxane use	0	0	None	1	1	Perceived benefit	Difference	AA	0.18590356	-0.062313359	0.477834759
No prior taxane use	0	0	None	1	1	Perceived benefit	Placebo	N*	0.387597897	0.220867607	0.563189188
No prior taxane use	0	0	None	1	1	Perceived benefit	Placebo	D*	0.465385528	0.270614428	0.667181514
No prior taxane use	0	0	None	1	1	Perceived benefit	Placebo	A*	0.570548962	0.390643745	0.746115129
No prior taxane use	0	0	None	1	1	Perceived benefit	Duloxetine	N*	0.584738485	0.378924584	0.771576467
No prior taxane use	0	0	None	1	1	Perceived benefit	Duloxetine	D*	0.740324687	0.550792442	0.891813715
No prior taxane use	0	0	None	1	1	Perceived benefit	Duloxetine	A*	0.760255477	0.616188345	0.878252243
No prior taxane use	0	0	None	1	1	Perceived benefit	Difference	N*	0.197140589	-0.051388406	0.432206685
No prior taxane use	0	0	None	1	1	Perceived benefit	Difference	D*	0.27493916	0.062056814	0.509438956
No prior taxane use	0	0	None	1	1	Perceived benefit	Difference	A*	0.189706515	-0.030989781	0.407255404
No prior taxane use	0	0	None	1	1	Functional QOL	Difference	NN	-11.03071871	-22.18374039	0.622014678
No prior taxane use	0	0	None	1	1	Functional QOL	Difference	DN	-2.067798853	-9.380564946	5.362076049
No prior taxane use	0	0	None	1	1	Functional QOL	Difference	AN	3.758042677	-4.19854885	11.77037271
No prior taxane use	0	0	None	1	1	Functional QOL	Difference	ND	3.572580829	-5.916076677	11.98389806
No prior taxane use	0	0	None	1	1	Functional QOL	Difference	DD	4.977565991	-4.410024124	12.21180366
No prior taxane use	0	0	None	1	1	Functional QOL	Difference	AD	8.419145401	-0.901441352	16.82396809
No prior taxane use	0	0	None	1	1	Functional QOL	Difference	NA	-2.476820249	-12.51407936	7.173553595
No prior taxane use	0	0	None	1	1	Functional QOL	Difference	DA	1.44101197	-8.87190772	11.6642221
No prior taxane use	0	0	None	1	1	Functional QOL	Difference	AA	-0.74355399	-9.535465532	8.815031105
No prior taxane use	0	0	None	1	1	Functional QOL	Placebo	N*	11.56501572	7.061964639	16.15293767
No prior taxane use	0	0	None	1	1	Functional QOL	Placebo	D*	9.734712665	4.726579473	15.13863808
No prior taxane use	0	0	None	1	1	Functional QOL	Placebo	A*	8.73816068	3.942103158	13.39281903
No prior taxane use	0	0	None	1	1	Functional QOL	Duloxetine	N*	7.385881071	1.528001148	12.64779486
No prior taxane use	0	0	None	1	1	Functional QOL	Duloxetine	D*	10.35277751	6.03238137	14.54924817
No prior taxane use	0	0	None	1	1	Functional QOL	Duloxetine	A*	10.57507554	6.84697507	14.14657795
No prior taxane use	0	0	None	1	1	Functional QOL	Difference	N*	-4.179134649	-11.36335882	2.677118614
No prior taxane use	0	0	None	1	1	Functional QOL	Difference	D*	0.618064847	-5.802597125	6.778683335
No prior taxane use	0	0	None	1	1	Functional QOL	Difference	A*	1.836914863	-4.147125551	7.806336388
Prior taxane use	0	0	None	1	1	Population proportion	Combined	NN	0.075200855	0.029462394	0.133650898
Prior taxane use	0	0	None	1	1	Population proportion	Combined	DN	0.068309736	0.013099139	0.140752356
Prior taxane use	0	0	None	1	1	Population proportion	Combined	AN	0.160952133	0.090981592	0.239923757
Prior taxane use	0	0	None	1	1	Population proportion	Combined	ND	0.027506692	0.00031199	0.079410629
Prior taxane use	0	0	None	1	1	Population proportion	Combined	DD	0.02432567	6.92E-05	0.07982572
Prior taxane use	0	0	None	1	1	Population proportion	Combined	AD	0.044508441	0.000133363	0.128170049
Prior taxane use	0	0	None	1	1	Population proportion	Combined	NA	0.138201483	0.070922783	0.214658294
Prior taxane use	0	0	None	1	1	Population proportion	Combined	DA	0.124749038	0.03695828	0.226623394
Prior taxane use	0	0	None	1	1	Population proportion	Combined	AA	0.336245953	0.243594089	0.432077838
Prior taxane use	0	0	None	1	1	Population proportion	Combined	N*	0.24090903	0.152778511	0.336068227
Prior taxane use	0	0	None	1	1	Population proportion	Combined	D*	0.217384444	0.07775331	0.355049024
Prior taxane use	0	0	None	1	1	Population proportion	Combined	A*	0.541706526	0.435634665	0.644416242
Prior taxane use	0	0	None	1	1	Perceived benefit	Difference	NN	0.315692761	-0.133637398	0.750063952
Prior taxane use	0	0	None	1	1	Perceived benefit	Difference	DN	0.308284486	-0.08467137	0.66070263
Prior taxane use	0	0	None	1	1	Perceived benefit	Difference	AN	0.134045176	-0.23596733	0.479608959
Prior taxane use	0	0	None	1	1	Perceived benefit	Difference	ND	0.80858924	0.477394187	0.98517601
Prior taxane use	0	0	None	1	1	Perceived benefit	Difference	DD	0.58760848	0.08311097	0.899426027
Prior taxane use	0	0	None	1	1	Perceived benefit	Difference	AD	0.37021322	-0.04645014	0.738741258
Prior taxane use	0	0	None	1	1	Perceived benefit	Difference	NA	0.358216141	0.057649307	0.617608585
Prior taxane use	0	0	None	1	1	Perceived benefit	Difference	DA	0.189102306	-0.119937554	0.481223315
Prior taxane use	0	0	None	1	1	Perceived benefit	Difference	AA	0.089430389	-0.150526252	0.332915435
Prior taxane use	0	0	None	1	1	Perceived benefit	Placebo	N*	0.404093611	0.242988205	0.578052934
Prior taxane use	0	0	None	1	1	Perceived benefit	Placebo	D*	0.423388775	0.248852633	0.621920713
Prior taxane use	0	0	None	1	1	Perceived benefit	Placebo	A*	0.570251409	0.416267182	0.715941023
Prior taxane use	0	0	None	1	1	Perceived benefit	Duloxetine	N*	0.800414752	0.588852588	0.949108402
Prior taxane use	0	0	None	1	1	Perceived benefit	Duloxetine	D*	0.690318489	0.53003718	0.824760474
Prior taxane use	0	0	None	1	1	Perceived benefit	Duloxetine	A*	0.697068036	0.568682489	0.808775638
Prior taxane use	0	0	None	1	1	Perceived benefit	Difference	N*	0.396321141	0.150770488	0.614628042
Prior taxane use	0	0	None	1	1	Perceived benefit	Difference	D*	0.266929714	0.031978062	0.480260763
Prior taxane use	0	0	None	1	1	Perceived benefit	Difference	A*	0.126816627	-0.061722851	0.316542724
Prior taxane use	0	0	None	1	1	Functional QOL	Difference	NN	1.375179468	-8.18355444	10.41058559
Prior taxane use	0	0	None	1	1	Functional QOL	Difference	DN	4.341861376	-6.317267034	15.38736798
Prior taxane use	0	0	None	1	1	Functional QOL	Difference	AN	-1.259563797	-10.44489883	8.569934424
Prior taxane use	0	0	None	1	1	Functional QOL	Difference	ND	7.21436036	-3.597239562	18.90262964
Prior taxane use	0	0	None	1	1	Functional QOL	Difference	DD	16.22803779	3.200205081	38.27195627
Prior taxane use	0	0	None	1	1	Functional QOL	Difference	AD	3.465113533	-9.723596134	22.91550619
Prior taxane use	0	0	None	1	1	Functional QOL	Difference	NA	5.114974197	-7.101457731	15.55038199
Prior taxane use	0	0	None	1	1	Functional QOL	Difference	DA	3.892593088	-5.462159286	13.41750332
Prior taxane use	0	0	None	1	1	Functional QOL	Difference	AA	-1.376035465	-8.63422658	5.966442331
Prior taxane use	0	0	None	1	1	Functional QOL	Placebo	N*	8.104731313	3.6601818	12.77140428
Prior taxane use	0	0	None	1	1	Functional QOL	Placebo	D*	7.579943475	2.556675603	13.1652035
Prior taxane use	0	0	None	1	1	Functional QOL	Placebo	A*	13.47170049	9.24737611	17.55989988
Prior taxane use	0	0	None	1	1	Functional QOL	Duloxetine	N*	12.27862922	5.760251993	18.20654182
Prior taxane use	0	0	None	1	1	Functional QOL	Duloxetine	D*	13.02954041	7.832283698	19.06300125
Prior taxane use	0	0	None	1	1	Functional QOL	Duloxetine	A*	12.44263239	8.828526515	16.03069144
Prior taxane use	0	0	None	1	1	Functional QOL	Difference	N*	4.173897906	-3.451621571	11.03943226
Prior taxane use	0	0	None	1	1	Functional QOL	Difference	D*	5.449596938	-1.858673309	13.07441117
Prior taxane use	0	0	None	1	1	Functional QOL	Difference	A*	-1.029068094	-6.354076586	4.472487922
Baseline pain 4 to 6	0	0	None	1	1	Population proportion	Combined	NN	0.090161144	0.044913154	0.148675742
Baseline pain 4 to 6	0	0	None	1	1	Population proportion	Combined	DN	0.077701303	0.025830803	0.139898374
Baseline pain 4 to 6	0	0	None	1	1	Population proportion	Combined	AN	0.152729351	0.091978373	0.223711445
Baseline pain 4 to 6	0	0	None	1	1	Population proportion	Combined	ND	0.041535496	0.000269315	0.097750946
Baseline pain 4 to 6	0	0	None	1	1	Population proportion	Combined	DD	0.028520895	0.000114693	0.078591937
Baseline pain 4 to 6	0	0	None	1	1	Population proportion	Combined	AD	0.063352848	0.000211647	0.14401674
Baseline pain 4 to 6	0	0	None	1	1	Population proportion	Combined	NA	0.151473916	0.089936333	0.220573878
Baseline pain 4 to 6	0	0	None	1	1	Population proportion	Combined	DA	0.125133963	0.049578774	0.20877606
Baseline pain 4 to 6	0	0	None	1	1	Population proportion	Combined	AA	0.269391084	0.191306645	0.353781371
Baseline pain 4 to 6	0	0	None	1	1	Population proportion	Combined	N*	0.283170556	0.20206142	0.372675628
Baseline pain 4 to 6	0	0	None	1	1	Population proportion	Combined	D*	0.231356161	0.103121399	0.356325709
Baseline pain 4 to 6	0	0	None	1	1	Population proportion	Combined	A*	0.485473283	0.395186541	0.574799243
Baseline pain 4 to 6	0	0	None	1	1	Perceived benefit	Difference	NN	0.167409499	-0.132480421	0.525701873
Baseline pain 4 to 6	0	0	None	1	1	Perceived benefit	Difference	DN	0.304517946	0.041348271	0.567015504
Baseline pain 4 to 6	0	0	None	1	1	Perceived benefit	Difference	AN	0.064331697	-0.233206089	0.353701035
Baseline pain 4 to 6	0	0	None	1	1	Perceived benefit	Difference	ND	0.708902543	0.397127169	0.93326112
Baseline pain 4 to 6	0	0	None	1	1	Perceived benefit	Difference	DD	0.693162724	0.426618006	0.895353709
Baseline pain 4 to 6	0	0	None	1	1	Perceived benefit	Difference	AD	0.547512394	0.218452306	0.81942192
Baseline pain 4 to 6	0	0	None	1	1	Perceived benefit	Difference	NA	0.121243552	-0.144294871	0.361997836
Baseline pain 4 to 6	0	0	None	1	1	Perceived benefit	Difference	DA	0.116796469	-0.0967346	0.335744026
Baseline pain 4 to 6	0	0	None	1	1	Perceived benefit	Difference	AA	0.171729429	-0.028427286	0.37751987
Baseline pain 4 to 6	0	0	None	1	1	Perceived benefit	Placebo	N*	0.447300577	0.309050108	0.590342653
Baseline pain 4 to 6	0	0	None	1	1	Perceived benefit	Placebo	D*	0.44928389	0.29961053	0.613584025
Baseline pain 4 to 6	0	0	None	1	1	Perceived benefit	Placebo	A*	0.532878211	0.403610008	0.66076745
Baseline pain 4 to 6	0	0	None	1	1	Perceived benefit	Duloxetine	N*	0.668853193	0.489433304	0.822539164
Baseline pain 4 to 6	0	0	None	1	1	Perceived benefit	Duloxetine	D*	0.69950067	0.568853565	0.814477517
Baseline pain 4 to 6	0	0	None	1	1	Perceived benefit	Duloxetine	A*	0.7211742	0.610422381	0.816166169
Baseline pain 4 to 6	0	0	None	1	1	Perceived benefit	Difference	N*	0.221552615	0.006984448	0.419325827
Baseline pain 4 to 6	0	0	None	1	1	Perceived benefit	Difference	D*	0.25021678	0.071672566	0.422656236
Baseline pain 4 to 6	0	0	None	1	1	Perceived benefit	Difference	A*	0.188295989	0.020243753	0.34996574
Baseline pain 4 to 6	0	0	None	1	1	Functional QOL	Difference	NN	-3.574199918	-12.12629105	4.455567543
Baseline pain 4 to 6	0	0	None	1	1	Functional QOL	Difference	DN	1.235702674	-5.449097008	7.824428779
Baseline pain 4 to 6	0	0	None	1	1	Functional QOL	Difference	AN	1.239829671	-5.30703293	7.853463591
Baseline pain 4 to 6	0	0	None	1	1	Functional QOL	Difference	ND	5.39354221	-2.274341981	12.71971234
Baseline pain 4 to 6	0	0	None	1	1	Functional QOL	Difference	DD	5.693626887	-2.457271595	12.82050246
Baseline pain 4 to 6	0	0	None	1	1	Functional QOL	Difference	AD	5.901834571	-1.549287408	13.67012393
Baseline pain 4 to 6	0	0	None	1	1	Functional QOL	Difference	NA	1.071671529	-7.40453305	9.363256612
Baseline pain 4 to 6	0	0	None	1	1	Functional QOL	Difference	DA	0.86145523	-6.112477568	7.735246921
Baseline pain 4 to 6	0	0	None	1	1	Functional QOL	Difference	AA	-2.49405904	-8.645928174	3.985021857
Baseline pain 4 to 6	0	0	None	1	1	Functional QOL	Placebo	N*	10.48477844	6.862836849	14.36194437
Baseline pain 4 to 6	0	0	None	1	1	Functional QOL	Placebo	D*	9.455389519	5.581594348	13.70605503
Baseline pain 4 to 6	0	0	None	1	1	Functional QOL	Placebo	A*	12.52278965	9.061329366	16.05129954
Baseline pain 4 to 6	0	0	None	1	1	Functional QOL	Duloxetine	N*	10.75279602	6.175851102	15.04345683
Baseline pain 4 to 6	0	0	None	1	1	Functional QOL	Duloxetine	D*	11.04926824	7.637714935	14.15088494
Baseline pain 4 to 6	0	0	None	1	1	Functional QOL	Duloxetine	A*	12.28270967	9.648058961	14.8274855
Baseline pain 4 to 6	0	0	None	1	1	Functional QOL	Difference	N*	0.268017575	-5.541145202	5.784666151
Baseline pain 4 to 6	0	0	None	1	1	Functional QOL	Difference	D*	1.593878721	-3.574045824	6.385783616
Baseline pain 4 to 6	0	0	None	1	1	Functional QOL	Difference	A*	-0.240079978	-4.566786556	4.048111894
Baseline pain 7 to 10	0	0	None	1	1	Population proportion	Combined	NN	0.037492552	0.003179351	0.103281488
Baseline pain 7 to 10	0	0	None	1	1	Population proportion	Combined	DN	0.059256472	0.004662945	0.150557657
Baseline pain 7 to 10	0	0	None	1	1	Population proportion	Combined	AN	0.165925572	0.072984367	0.281231223
Baseline pain 7 to 10	0	0	None	1	1	Population proportion	Combined	ND	0.013372502	1.62E-05	0.064408991
Baseline pain 7 to 10	0	0	None	1	1	Population proportion	Combined	DD	0.025756901	3.01E-05	0.11650631
Baseline pain 7 to 10	0	0	None	1	1	Population proportion	Combined	AD	0.026472246	2.30E-05	0.119800233
Baseline pain 7 to 10	0	0	None	1	1	Population proportion	Combined	NA	0.160193681	0.064962679	0.282985708
Baseline pain 7 to 10	0	0	None	1	1	Population proportion	Combined	DA	0.200971678	0.065907653	0.346457052
Baseline pain 7 to 10	0	0	None	1	1	Population proportion	Combined	AA	0.310558396	0.179178999	0.455543242
Baseline pain 7 to 10	0	0	None	1	1	Population proportion	Combined	N*	0.211058734	0.102997528	0.348561058
Baseline pain 7 to 10	0	0	None	1	1	Population proportion	Combined	D*	0.285985052	0.116123764	0.459585761
Baseline pain 7 to 10	0	0	None	1	1	Population proportion	Combined	A*	0.502956214	0.357857981	0.646614193
Baseline pain 7 to 10	0	0	None	1	1	Perceived benefit	Difference	NN	0.078043088	-0.52999518	0.758566826
Baseline pain 7 to 10	0	0	None	1	1	Perceived benefit	Difference	DN	0.671338878	0.087578032	0.981963428
Baseline pain 7 to 10	0	0	None	1	1	Perceived benefit	Difference	AN	-0.226878581	-0.678259958	0.356014902
Baseline pain 7 to 10	0	0	None	1	1	Perceived benefit	Difference	ND	0.712661281	0.133585731	0.992251232
Baseline pain 7 to 10	0	0	None	1	1	Perceived benefit	Difference	DD	0.401651528	-0.330987925	0.958405516
Baseline pain 7 to 10	0	0	None	1	1	Perceived benefit	Difference	AD	-0.163338577	-0.873372296	0.491496438
Baseline pain 7 to 10	0	0	None	1	1	Perceived benefit	Difference	NA	0.5125388	-0.025139672	0.910178486
Baseline pain 7 to 10	0	0	None	1	1	Perceived benefit	Difference	DA	0.493055602	0.041972657	0.867393361
Baseline pain 7 to 10	0	0	None	1	1	Perceived benefit	Difference	AA	0.135507388	-0.227941121	0.528805625
Baseline pain 7 to 10	0	0	None	1	1	Perceived benefit	Placebo	N*	0.316851293	0.06088403	0.648664996
Baseline pain 7 to 10	0	0	None	1	1	Perceived benefit	Placebo	D*	0.27737994	0.053427075	0.569686093
Baseline pain 7 to 10	0	0	None	1	1	Perceived benefit	Placebo	A*	0.743083244	0.483025279	0.931736064
Baseline pain 7 to 10	0	0	None	1	1	Perceived benefit	Duloxetine	N*	0.763517859	0.409178436	0.967503958
Baseline pain 7 to 10	0	0	None	1	1	Perceived benefit	Duloxetine	D*	0.794960269	0.561027363	0.954144514
Baseline pain 7 to 10	0	0	None	1	1	Perceived benefit	Duloxetine	A*	0.744172981	0.537824711	0.901591732
Baseline pain 7 to 10	0	0	None	1	1	Perceived benefit	Difference	N*	0.446666566	0.005987527	0.801318641
Baseline pain 7 to 10	0	0	None	1	1	Perceived benefit	Difference	D*	0.517580329	0.162198151	0.814945052
Baseline pain 7 to 10	0	0	None	1	1	Perceived benefit	Difference	A*	0.001089738	-0.287819767	0.314278134
Baseline pain 7 to 10	0	0	None	1	1	Functional QOL	Difference	NN	-7.94860809	-18.00164077	7.738910116
Baseline pain 7 to 10	0	0	None	1	1	Functional QOL	Difference	DN	8.022167834	-4.127270104	23.12365722
Baseline pain 7 to 10	0	0	None	1	1	Functional QOL	Difference	AN	0.843755059	-16.78638967	20.18407121
Baseline pain 7 to 10	0	0	None	1	1	Functional QOL	Difference	ND	4.924710881	-10.91298001	23.30741876
Baseline pain 7 to 10	0	0	None	1	1	Functional QOL	Difference	DD	5.356478599	-15.55322247	29.90143085
Baseline pain 7 to 10	0	0	None	1	1	Functional QOL	Difference	AD	0.821999274	-24.55469909	26.54515918
Baseline pain 7 to 10	0	0	None	1	1	Functional QOL	Difference	NA	-0.189228777	-17.05208671	14.72462388
Baseline pain 7 to 10	0	0	None	1	1	Functional QOL	Difference	DA	1.928863685	-13.86796662	18.42042671
Baseline pain 7 to 10	0	0	None	1	1	Functional QOL	Difference	AA	1.942953125	-11.64661193	15.3435958
Baseline pain 7 to 10	0	0	None	1	1	Functional QOL	Placebo	N*	5.459476622	-0.686732313	11.60054039
Baseline pain 7 to 10	0	0	None	1	1	Functional QOL	Placebo	D*	7.322179012	1.112596455	13.45503497
Baseline pain 7 to 10	0	0	None	1	1	Functional QOL	Placebo	A*	7.295565273	-0.459480631	14.10865637
Baseline pain 7 to 10	0	0	None	1	1	Functional QOL	Duloxetine	N*	4.155250574	-7.97567765	14.90503192
Baseline pain 7 to 10	0	0	None	1	1	Functional QOL	Duloxetine	D*	10.70141564	0.351657368	22.64039668
Baseline pain 7 to 10	0	0	None	1	1	Functional QOL	Duloxetine	A*	8.733295428	0.569678835	16.82366555
Baseline pain 7 to 10	0	0	None	1	1	Functional QOL	Difference	N*	-1.304226048	-14.63857747	10.98447408
Baseline pain 7 to 10	0	0	None	1	1	Functional QOL	Difference	D*	3.379236632	-8.814736812	16.47180174
Baseline pain 7 to 10	0	0	None	1	1	Functional QOL	Difference	A*	1.437730155	-9.172079692	12.24912902
All	0	0	None	1	1	Population proportion	Combined	NN	0.081293123	0.043886298	0.126484266
All	0	0	None	1	1	Population proportion	Combined	DN	0.085841042	0.042690116	0.138077176
All	0	0	None	1	1	Population proportion	Combined	AN	0.154354928	0.103407153	0.211532237
All	0	0	None	1	1	Population proportion	Combined	ND	0.025766394	0.000317416	0.066397132
All	0	0	None	1	1	Population proportion	Combined	DD	0.020758998	0.000127987	0.059569453
All	0	0	None	1	1	Population proportion	Combined	AD	0.037468995	0.00021186	0.098785528
All	0	0	None	1	1	Population proportion	Combined	NA	0.159158548	0.103201796	0.219561761
All	0	0	None	1	1	Population proportion	Combined	DA	0.136887609	0.070460487	0.212864458
All	0	0	None	1	1	Population proportion	Combined	AA	0.298470362	0.230898908	0.368421029
All	0	0	None	1	1	Population proportion	Combined	N*	0.266218065	0.197817137	0.338199872
All	0	0	None	1	1	Population proportion	Combined	D*	0.24348765	0.14809369	0.34606969
All	0	0	None	1	1	Population proportion	Combined	A*	0.490294285	0.414552304	0.565193984
All	0	0	None	1	1	Perceived benefit	Difference	NN	0.140841709	-0.142911683	0.477741032
All	0	0	None	1	1	Perceived benefit	Difference	DN	0.387296162	0.142844652	0.613093984
All	0	0	None	1	1	Perceived benefit	Difference	AN	0.043681551	-0.228382465	0.31099346
All	0	0	None	1	1	Perceived benefit	Difference	ND	0.738544321	0.432644171	0.95156005
All	0	0	None	1	1	Perceived benefit	Difference	DD	0.741446228	0.498855554	0.922767472
All	0	0	None	1	1	Perceived benefit	Difference	AD	0.472473365	0.17455226	0.734842066
All	0	0	None	1	1	Perceived benefit	Difference	NA	0.257181359	0.014663378	0.468384193
All	0	0	None	1	1	Perceived benefit	Difference	DA	0.205126012	0.011019687	0.402409274
All	0	0	None	1	1	Perceived benefit	Difference	AA	0.150121578	-0.02649121	0.34209823
All	0	0	None	1	1	Perceived benefit	Placebo	N*	0.413724099	0.289797636	0.545295486
All	0	0	None	1	1	Perceived benefit	Placebo	D*	0.417402087	0.286449933	0.555543946
All	0	0	None	1	1	Perceived benefit	Placebo	A*	0.577040128	0.452968742	0.695123709
All	0	0	None	1	1	Perceived benefit	Duloxetine	N*	0.681801003	0.51880872	0.819434176
All	0	0	None	1	1	Perceived benefit	Duloxetine	D*	0.732628098	0.621407266	0.829615663
All	0	0	None	1	1	Perceived benefit	Duloxetine	A*	0.719233352	0.623710028	0.804267418
All	0	0	None	1	1	Perceived benefit	Difference	N*	0.268076904	0.078971521	0.446447067
All	0	0	None	1	1	Perceived benefit	Difference	D*	0.315226011	0.155819307	0.467742943
All	0	0	None	1	1	Perceived benefit	Difference	A*	0.142193224	-0.005204235	0.289742726
All	0	0	None	1	1	Functional QOL	Difference	NN	-4.719250307	-12.74030559	3.077187823
All	0	0	None	1	1	Functional QOL	Difference	DN	1.50329234	-3.940213682	7.198827007
All	0	0	None	1	1	Functional QOL	Difference	AN	1.040621982	-5.063321128	7.126366698
All	0	0	None	1	1	Functional QOL	Difference	ND	5.300161354	-2.584598253	13.79983761
All	0	0	None	1	1	Functional QOL	Difference	DD	4.770964644	-7.272730631	18.28245933
All	0	0	None	1	1	Functional QOL	Difference	AD	5.861073673	-2.474458066	13.98201846
All	0	0	None	1	1	Functional QOL	Difference	NA	1.255057411	-6.058019579	8.242491666
All	0	0	None	1	1	Functional QOL	Difference	DA	2.248915088	-4.195285885	8.613402699
All	0	0	None	1	1	Functional QOL	Difference	AA	-1.196930846	-6.544879658	4.246945973
All	0	0	None	1	1	Functional QOL	Placebo	N*	10.39349884	7.142015995	13.78799736
All	0	0	None	1	1	Functional QOL	Placebo	D*	8.97870548	5.843494168	12.23169197
All	0	0	None	1	1	Functional QOL	Placebo	A*	12.28306545	9.214827012	15.43903297
All	0	0	None	1	1	Functional QOL	Duloxetine	N*	10.23715012	5.829961192	14.29168439
All	0	0	None	1	1	Functional QOL	Duloxetine	D*	11.16846146	8.177897435	14.15039981
All	0	0	None	1	1	Functional QOL	Duloxetine	A*	12.31990329	9.780333625	14.86233977
All	0	0	None	1	1	Functional QOL	Difference	N*	-0.156348726	-5.417026465	4.917190033
All	0	0	None	1	1	Functional QOL	Difference	D*	2.189755981	-2.066363003	6.394358909
All	0	0	None	1	1	Functional QOL	Difference	A*	0.036837841	-3.865881126	3.919912287
All	0	0	AE	0.5	1	Population proportion	Combined	NN	0.081352553	0.043644615	0.127527853
All	0	0	AE	0.5	1	Population proportion	Combined	DN	0.085752297	0.041919862	0.136791653
All	0	0	AE	0.5	1	Population proportion	Combined	AN	0.153566453	0.102248976	0.210360983
All	0	0	AE	0.5	1	Population proportion	Combined	ND	0.025630294	0.000273781	0.064557717
All	0	0	AE	0.5	1	Population proportion	Combined	DD	0.020798747	0.000108998	0.059120129
All	0	0	AE	0.5	1	Population proportion	Combined	AD	0.037632453	0.000235829	0.099227846
All	0	0	AE	0.5	1	Population proportion	Combined	NA	0.15974558	0.105452496	0.221240617
All	0	0	AE	0.5	1	Population proportion	Combined	DA	0.136416527	0.070235427	0.212215429
All	0	0	AE	0.5	1	Population proportion	Combined	AA	0.299105098	0.230916369	0.369107666
All	0	0	AE	0.5	1	Population proportion	Combined	N*	0.266728427	0.199759581	0.340254604
All	0	0	AE	0.5	1	Population proportion	Combined	D*	0.24296757	0.147353053	0.344966332
All	0	0	AE	0.5	1	Population proportion	Combined	A*	0.490304003	0.41612729	0.564048943
All	0	0	AE	0.5	1	Perceived benefit	Difference	NN	0.140485924	-0.14425897	0.479818636
All	0	0	AE	0.5	1	Perceived benefit	Difference	DN	0.401156011	0.153251421	0.632696997
All	0	0	AE	0.5	1	Perceived benefit	Difference	AN	0.046266998	-0.215858031	0.308070046
All	0	0	AE	0.5	1	Perceived benefit	Difference	ND	0.737104816	0.422353283	0.953491941
All	0	0	AE	0.5	1	Perceived benefit	Difference	DD	0.746530835	0.480950739	0.929328544
All	0	0	AE	0.5	1	Perceived benefit	Difference	AD	0.474737106	0.171666285	0.740586117
All	0	0	AE	0.5	1	Perceived benefit	Difference	NA	0.257069852	0.019087537	0.468383639
All	0	0	AE	0.5	1	Perceived benefit	Difference	DA	0.206093157	0.005851972	0.404983437
All	0	0	AE	0.5	1	Perceived benefit	Difference	AA	0.149432132	-0.027054325	0.335652687
All	0	0	AE	0.5	1	Perceived benefit	Placebo	N*	0.415606018	0.293443774	0.549796322
All	0	0	AE	0.5	1	Perceived benefit	Placebo	D*	0.417403236	0.283779892	0.554907033
All	0	0	AE	0.5	1	Perceived benefit	Placebo	A*	0.578308917	0.457582525	0.696395754
All	0	0	AE	0.5	1	Perceived benefit	Duloxetine	N*	0.682986343	0.525165507	0.822823138
All	0	0	AE	0.5	1	Perceived benefit	Duloxetine	D*	0.738683654	0.621860581	0.835311681
All	0	0	AE	0.5	1	Perceived benefit	Duloxetine	A*	0.721029921	0.62709356	0.805477785
All	0	0	AE	0.5	1	Perceived benefit	Difference	N*	0.267380325	0.074672445	0.445351311
All	0	0	AE	0.5	1	Perceived benefit	Difference	D*	0.321280418	0.15708685	0.479786355
All	0	0	AE	0.5	1	Perceived benefit	Difference	A*	0.142721004	-0.003065789	0.287438376
All	0	0	AE	0.5	1	Functional QOL	Difference	NN	-4.71088577	-12.50676108	2.964928847
All	0	0	AE	0.5	1	Functional QOL	Difference	DN	1.519736444	-3.929969661	7.07115727
All	0	0	AE	0.5	1	Functional QOL	Difference	AN	1.060954124	-5.183401505	7.229885894
All	0	0	AE	0.5	1	Functional QOL	Difference	ND	5.285265726	-2.548599995	13.53816198
All	0	0	AE	0.5	1	Functional QOL	Difference	DD	4.819050363	-6.830783788	17.92867732
All	0	0	AE	0.5	1	Functional QOL	Difference	AD	5.883731581	-2.790549854	14.07821873
All	0	0	AE	0.5	1	Functional QOL	Difference	NA	1.266147651	-6.076712043	8.266400164
All	0	0	AE	0.5	1	Functional QOL	Difference	DA	2.282426993	-4.148535504	8.702430225
All	0	0	AE	0.5	1	Functional QOL	Difference	AA	-1.175226463	-6.586834066	4.324702343
All	0	0	AE	0.5	1	Functional QOL	Placebo	N*	10.40587753	7.22052593	13.69837232
All	0	0	AE	0.5	1	Functional QOL	Placebo	D*	8.964527935	5.798506043	12.2336555
All	0	0	AE	0.5	1	Functional QOL	Placebo	A*	12.30083288	9.210420432	15.41105448
All	0	0	AE	0.5	1	Functional QOL	Duloxetine	N*	10.25531442	5.9227419	14.36560505
All	0	0	AE	0.5	1	Functional QOL	Duloxetine	D*	11.17293388	8.164459076	14.23187847
All	0	0	AE	0.5	1	Functional QOL	Duloxetine	A*	12.35603622	9.855835411	14.86524611
All	0	0	AE	0.5	1	Functional QOL	Difference	N*	-0.15056311	-5.450111594	4.870809843
All	0	0	AE	0.5	1	Functional QOL	Difference	D*	2.208405945	-2.08793543	6.419870667
All	0	0	AE	0.5	1	Functional QOL	Difference	A*	0.05520334	-3.840033062	3.970346489
All	0	0	AE	1	0.5	Population proportion	Combined	NN	0.081278754	0.042996035	0.12687537
All	0	0	AE	1	0.5	Population proportion	Combined	DN	0.085918643	0.042185744	0.137677012
All	0	0	AE	1	0.5	Population proportion	Combined	AN	0.153587491	0.102592578	0.209832591
All	0	0	AE	1	0.5	Population proportion	Combined	ND	0.025515458	0.000271215	0.064745675
All	0	0	AE	1	0.5	Population proportion	Combined	DD	0.020814318	0.000104904	0.060069339
All	0	0	AE	1	0.5	Population proportion	Combined	AD	0.037687173	0.000212417	0.100152195
All	0	0	AE	1	0.5	Population proportion	Combined	NA	0.159087883	0.105681054	0.218742962
All	0	0	AE	1	0.5	Population proportion	Combined	DA	0.136853444	0.069953226	0.212073422
All	0	0	AE	1	0.5	Population proportion	Combined	AA	0.299256836	0.231745606	0.368704127
All	0	0	AE	1	0.5	Population proportion	Combined	N*	0.265882096	0.19852759	0.338538398
All	0	0	AE	1	0.5	Population proportion	Combined	D*	0.243586405	0.146980417	0.346105343
All	0	0	AE	1	0.5	Population proportion	Combined	A*	0.4905315	0.415652708	0.566719655
All	0	0	AE	1	0.5	Perceived benefit	Difference	NN	0.136613045	-0.138106525	0.47046826
All	0	0	AE	1	0.5	Perceived benefit	Difference	DN	0.389334627	0.139933691	0.618597599
All	0	0	AE	1	0.5	Perceived benefit	Difference	AN	0.043434414	-0.226993843	0.315649963
All	0	0	AE	1	0.5	Perceived benefit	Difference	ND	0.733177103	0.422139425	0.949363402
All	0	0	AE	1	0.5	Perceived benefit	Difference	DD	0.741673315	0.488080181	0.924773054
All	0	0	AE	1	0.5	Perceived benefit	Difference	AD	0.472669375	0.170942668	0.739350351
All	0	0	AE	1	0.5	Perceived benefit	Difference	NA	0.255696287	0.02123609	0.464447281
All	0	0	AE	1	0.5	Perceived benefit	Difference	DA	0.201715767	-0.000388484	0.407970321
All	0	0	AE	1	0.5	Perceived benefit	Difference	AA	0.151239949	-0.023489022	0.337095765
All	0	0	AE	1	0.5	Perceived benefit	Placebo	N*	0.417742851	0.297532117	0.546013949
All	0	0	AE	1	0.5	Perceived benefit	Placebo	D*	0.41800173	0.281478782	0.560157857
All	0	0	AE	1	0.5	Perceived benefit	Placebo	A*	0.576548446	0.452408716	0.692139662
All	0	0	AE	1	0.5	Perceived benefit	Duloxetine	N*	0.682414147	0.520084673	0.822952315
All	0	0	AE	1	0.5	Perceived benefit	Duloxetine	D*	0.732117926	0.620510736	0.826512067
All	0	0	AE	1	0.5	Perceived benefit	Duloxetine	A*	0.719622627	0.624618904	0.807440718
All	0	0	AE	1	0.5	Perceived benefit	Difference	N*	0.264671296	0.072050234	0.440117373
All	0	0	AE	1	0.5	Perceived benefit	Difference	D*	0.314116196	0.149519175	0.470192364
All	0	0	AE	1	0.5	Perceived benefit	Difference	A*	0.143074181	-0.001597882	0.291577541
All	0	0	AE	1	0.5	Functional QOL	Difference	NN	-4.609930265	-12.54293129	3.159526273
All	0	0	AE	1	0.5	Functional QOL	Difference	DN	1.871547252	-3.706488707	7.678835623
All	0	0	AE	1	0.5	Functional QOL	Difference	AN	1.001504761	-5.202287915	7.128734607
All	0	0	AE	1	0.5	Functional QOL	Difference	ND	5.181129093	-2.605523424	13.56621049
All	0	0	AE	1	0.5	Functional QOL	Difference	DD	4.982881508	-7.129974711	17.82497747
All	0	0	AE	1	0.5	Functional QOL	Difference	AD	5.894027237	-2.769092326	14.12278054
All	0	0	AE	1	0.5	Functional QOL	Difference	NA	1.472176867	-5.883124426	8.40687748
All	0	0	AE	1	0.5	Functional QOL	Difference	DA	2.546055923	-4.158906424	9.009802659
All	0	0	AE	1	0.5	Functional QOL	Difference	AA	-1.126604761	-6.559308622	4.375506753
All	0	0	AE	1	0.5	Functional QOL	Placebo	N*	10.25572463	7.141186457	13.54276048
All	0	0	AE	1	0.5	Functional QOL	Placebo	D*	8.69118099	5.323388558	12.07427979
All	0	0	AE	1	0.5	Functional QOL	Placebo	A*	12.2911528	9.177323124	15.34817751
All	0	0	AE	1	0.5	Functional QOL	Duloxetine	N*	10.23447721	5.865071381	14.33973006
All	0	0	AE	1	0.5	Functional QOL	Duloxetine	D*	11.19869178	8.15569945	14.24443925
All	0	0	AE	1	0.5	Functional QOL	Duloxetine	A*	12.35807394	9.821300545	14.89522235
All	0	0	AE	1	0.5	Functional QOL	Difference	N*	-0.021247414	-5.318443335	5.085952674
All	0	0	AE	1	0.5	Functional QOL	Difference	D*	2.507510795	-1.913440283	6.856361379
All	0	0	AE	1	0.5	Functional QOL	Difference	A*	0.066921138	-3.917795649	4.044815839
All	0	0	AE	1	2	Population proportion	Combined	NN	0.081150485	0.043268479	0.126508036
All	0	0	AE	1	2	Population proportion	Combined	DN	0.086320605	0.041763219	0.139326466
All	0	0	AE	1	2	Population proportion	Combined	AN	0.154145768	0.102378646	0.211279727
All	0	0	AE	1	2	Population proportion	Combined	ND	0.02559054	0.000276107	0.065642537
All	0	0	AE	1	2	Population proportion	Combined	DD	0.020552257	0.000130601	0.059055115
All	0	0	AE	1	2	Population proportion	Combined	AD	0.037397424	0.000268885	0.098252194
All	0	0	AE	1	2	Population proportion	Combined	NA	0.159530254	0.10366818	0.221456509
All	0	0	AE	1	2	Population proportion	Combined	DA	0.136770153	0.069954762	0.212659738
All	0	0	AE	1	2	Population proportion	Combined	AA	0.298542515	0.231162841	0.369034711
All	0	0	AE	1	2	Population proportion	Combined	N*	0.266271279	0.199381079	0.338916766
All	0	0	AE	1	2	Population proportion	Combined	D*	0.243643015	0.146121534	0.345264038
All	0	0	AE	1	2	Population proportion	Combined	A*	0.490085707	0.41401377	0.565030508
All	0	0	AE	1	2	Perceived benefit	Difference	NN	0.148234795	-0.136135703	0.49035703
All	0	0	AE	1	2	Perceived benefit	Difference	DN	0.387704339	0.142765641	0.617407201
All	0	0	AE	1	2	Perceived benefit	Difference	AN	0.042223542	-0.225867438	0.311239405
All	0	0	AE	1	2	Perceived benefit	Difference	ND	0.746247306	0.438423054	0.954374944
All	0	0	AE	1	2	Perceived benefit	Difference	DD	0.740932347	0.485543202	0.92177715
All	0	0	AE	1	2	Perceived benefit	Difference	AD	0.473460614	0.174900496	0.738759201
All	0	0	AE	1	2	Perceived benefit	Difference	NA	0.25999407	0.013310076	0.477678749
All	0	0	AE	1	2	Perceived benefit	Difference	DA	0.207483863	0.013638049	0.402331915
All	0	0	AE	1	2	Perceived benefit	Difference	AA	0.15160817	-0.024073821	0.339569645
All	0	0	AE	1	2	Perceived benefit	Placebo	N*	0.410604458	0.282719989	0.547564067
All	0	0	AE	1	2	Perceived benefit	Placebo	D*	0.415961915	0.28789799	0.546608277
All	0	0	AE	1	2	Perceived benefit	Placebo	A*	0.576967213	0.45596352	0.695589075
All	0	0	AE	1	2	Perceived benefit	Duloxetine	N*	0.683471642	0.522049147	0.824353009
All	0	0	AE	1	2	Perceived benefit	Duloxetine	D*	0.732639857	0.62171008	0.828662392
All	0	0	AE	1	2	Perceived benefit	Duloxetine	A*	0.719686762	0.626361256	0.805919931
All	0	0	AE	1	2	Perceived benefit	Difference	N*	0.272867184	0.075647766	0.453817398
All	0	0	AE	1	2	Perceived benefit	Difference	D*	0.316677943	0.158407647	0.465589349
All	0	0	AE	1	2	Perceived benefit	Difference	A*	0.142719549	-0.005666732	0.28950065
All	0	0	AE	1	2	Functional QOL	Difference	NN	-4.681639884	-12.35519124	3.162479438
All	0	0	AE	1	2	Functional QOL	Difference	DN	1.313389707	-4.252359386	6.85588892
All	0	0	AE	1	2	Functional QOL	Difference	AN	1.038871303	-5.145522085	7.086345084
All	0	0	AE	1	2	Functional QOL	Difference	ND	5.440861374	-2.664306901	13.82325628
All	0	0	AE	1	2	Functional QOL	Difference	DD	4.683826305	-6.911458819	17.92837428
All	0	0	AE	1	2	Functional QOL	Difference	AD	5.876040498	-2.416400376	14.19622032
All	0	0	AE	1	2	Functional QOL	Difference	NA	0.979981637	-6.524315526	8.2290987
All	0	0	AE	1	2	Functional QOL	Difference	DA	2.130503561	-4.206062795	8.551560595
All	0	0	AE	1	2	Functional QOL	Difference	AA	-1.128812653	-6.609215931	4.423588116
All	0	0	AE	1	2	Functional QOL	Placebo	N*	10.54851339	7.099837219	14.19389533
All	0	0	AE	1	2	Functional QOL	Placebo	D*	9.132112786	6.173197872	12.22255822
All	0	0	AE	1	2	Functional QOL	Placebo	A*	12.25492601	9.169772492	15.40662008
All	0	0	AE	1	2	Functional QOL	Duloxetine	N*	10.2530175	6.000658466	14.23850064
All	0	0	AE	1	2	Functional QOL	Duloxetine	D*	11.17050072	8.171902553	14.21626241
All	0	0	AE	1	2	Functional QOL	Duloxetine	A*	12.33571884	9.790589049	14.86368658
All	0	0	AE	1	2	Functional QOL	Difference	N*	-0.295495892	-5.752896155	4.878796434
All	0	0	AE	1	2	Functional QOL	Difference	D*	2.038387933	-2.157905864	6.224652448
All	0	0	AE	1	2	Functional QOL	Difference	A*	0.080792826	-3.96027075	3.972646504
All	0	0	AE	2	1	Population proportion	Combined	NN	0.081309093	0.0436237	0.127460978
All	0	0	AE	2	1	Population proportion	Combined	DN	0.086177886	0.042893126	0.138177176
All	0	0	AE	2	1	Population proportion	Combined	AN	0.154169395	0.102149711	0.211407801
All	0	0	AE	2	1	Population proportion	Combined	ND	0.025517747	0.000276347	0.064444953
All	0	0	AE	2	1	Population proportion	Combined	DD	0.020902061	0.000101593	0.060362502
All	0	0	AE	2	1	Population proportion	Combined	AD	0.037591216	0.000184544	0.101354417
All	0	0	AE	2	1	Population proportion	Combined	NA	0.159090998	0.103955867	0.219047754
All	0	0	AE	2	1	Population proportion	Combined	DA	0.136785055	0.069245423	0.21252725
All	0	0	AE	2	1	Population proportion	Combined	AA	0.298456549	0.230110007	0.369850905
All	0	0	AE	2	1	Population proportion	Combined	N*	0.265917838	0.198533029	0.338420191
All	0	0	AE	2	1	Population proportion	Combined	D*	0.243865002	0.147102677	0.346412043
All	0	0	AE	2	1	Population proportion	Combined	A*	0.49021716	0.412886617	0.563805641
All	0	0	AE	2	1	Perceived benefit	Difference	NN	0.141314527	-0.141233609	0.4800322
All	0	0	AE	2	1	Perceived benefit	Difference	DN	0.373725925	0.129040145	0.597723758
All	0	0	AE	2	1	Perceived benefit	Difference	AN	0.040536732	-0.23348455	0.312618658
All	0	0	AE	2	1	Perceived benefit	Difference	ND	0.737916605	0.430895612	0.953503205
All	0	0	AE	2	1	Perceived benefit	Difference	DD	0.736623236	0.491237663	0.914715852
All	0	0	AE	2	1	Perceived benefit	Difference	AD	0.471246867	0.163379951	0.738019123
All	0	0	AE	2	1	Perceived benefit	Difference	NA	0.257123516	0.008116295	0.469722582
All	0	0	AE	2	1	Perceived benefit	Difference	DA	0.204760461	0.011772845	0.400819477
All	0	0	AE	2	1	Perceived benefit	Difference	AA	0.150176822	-0.028296132	0.338805191
All	0	0	AE	2	1	Perceived benefit	Placebo	N*	0.414768439	0.291269991	0.548726048
All	0	0	AE	2	1	Perceived benefit	Placebo	D*	0.416774261	0.283705362	0.554869608
All	0	0	AE	2	1	Perceived benefit	Placebo	A*	0.57782859	0.454971359	0.696568696
All	0	0	AE	2	1	Perceived benefit	Duloxetine	N*	0.682878976	0.52127376	0.821180781
All	0	0	AE	2	1	Perceived benefit	Duloxetine	D*	0.727204786	0.615121597	0.820502542
All	0	0	AE	2	1	Perceived benefit	Duloxetine	A*	0.719016776	0.62272325	0.80689587
All	0	0	AE	2	1	Perceived benefit	Difference	N*	0.268110537	0.071419003	0.444651951
All	0	0	AE	2	1	Perceived benefit	Difference	D*	0.310430525	0.152265321	0.462504078
All	0	0	AE	2	1	Perceived benefit	Difference	A*	0.141188185	-0.008570297	0.290413575
All	0	0	AE	2	1	Functional QOL	Difference	NN	-4.682286323	-12.34609217	2.95392741
All	0	0	AE	2	1	Functional QOL	Difference	DN	1.555680653	-3.856181533	7.071645089
All	0	0	AE	2	1	Functional QOL	Difference	AN	1.076855131	-5.173979442	7.243969832
All	0	0	AE	2	1	Functional QOL	Difference	ND	5.270259211	-2.444100185	13.52289367
All	0	0	AE	2	1	Functional QOL	Difference	DD	4.807929735	-7.006659018	17.6193409
All	0	0	AE	2	1	Functional QOL	Difference	AD	5.893864798	-2.746639888	14.06427335
All	0	0	AE	2	1	Functional QOL	Difference	NA	1.284662303	-5.961847579	8.322807929
All	0	0	AE	2	1	Functional QOL	Difference	DA	2.271320068	-4.148540659	8.549125232
All	0	0	AE	2	1	Functional QOL	Difference	AA	-1.151068441	-6.567330731	4.368064261
All	0	0	AE	2	1	Functional QOL	Placebo	N*	10.38699417	7.180795799	13.77448431
All	0	0	AE	2	1	Functional QOL	Placebo	D*	8.953487174	5.812571545	12.22749291
All	0	0	AE	2	1	Functional QOL	Placebo	A*	12.2742202	9.127583837	15.3988525
All	0	0	AE	2	1	Functional QOL	Duloxetine	N*	10.2436443	5.953492813	14.29962308
All	0	0	AE	2	1	Functional QOL	Duloxetine	D*	11.17020682	8.144599669	14.18092527
All	0	0	AE	2	1	Functional QOL	Duloxetine	A*	12.35537676	9.878926323	14.87079997
All	0	0	AE	2	1	Functional QOL	Difference	N*	-0.143349872	-5.403270178	4.977746369
All	0	0	AE	2	1	Functional QOL	Difference	D*	2.216719647	-2.064735542	6.355909276
All	0	0	AE	2	1	Functional QOL	Difference	A*	0.081156566	-3.906126396	4.055610959
All	0	0	Pain	0.5	1	Population proportion	Combined	NN	0.081669135	0.043603515	0.127815791
All	0	0	Pain	0.5	1	Population proportion	Combined	DN	0.085848681	0.042524998	0.137485767
All	0	0	Pain	0.5	1	Population proportion	Combined	AN	0.153789042	0.102871774	0.210528109
All	0	0	Pain	0.5	1	Population proportion	Combined	ND	0.025584934	0.000248046	0.065088209
All	0	0	Pain	0.5	1	Population proportion	Combined	DD	0.020807733	0.000111829	0.058893654
All	0	0	Pain	0.5	1	Population proportion	Combined	AD	0.037480411	0.000254721	0.099259672
All	0	0	Pain	0.5	1	Population proportion	Combined	NA	0.159287447	0.103922806	0.218675115
All	0	0	Pain	0.5	1	Population proportion	Combined	DA	0.137247733	0.070529178	0.213984537
All	0	0	Pain	0.5	1	Population proportion	Combined	AA	0.298284885	0.230930506	0.370084479
All	0	0	Pain	0.5	1	Population proportion	Combined	N*	0.266541516	0.19948219	0.337763102
All	0	0	Pain	0.5	1	Population proportion	Combined	D*	0.243904147	0.148171972	0.345348601
All	0	0	Pain	0.5	1	Population proportion	Combined	A*	0.489554337	0.41254891	0.564222148
All	0	0	Pain	0.5	1	Perceived benefit	Difference	NN	0.14212927	-0.139476027	0.484322884
All	0	0	Pain	0.5	1	Perceived benefit	Difference	DN	0.387507287	0.147348719	0.612691318
All	0	0	Pain	0.5	1	Perceived benefit	Difference	AN	0.044398472	-0.230115999	0.308555856
All	0	0	Pain	0.5	1	Perceived benefit	Difference	ND	0.737218744	0.414088677	0.955436382
All	0	0	Pain	0.5	1	Perceived benefit	Difference	DD	0.746839327	0.496720833	0.928834104
All	0	0	Pain	0.5	1	Perceived benefit	Difference	AD	0.473606641	0.170885315	0.736243685
All	0	0	Pain	0.5	1	Perceived benefit	Difference	NA	0.253342261	0.008948711	0.467098262
All	0	0	Pain	0.5	1	Perceived benefit	Difference	DA	0.206312126	0.016683809	0.406356384
All	0	0	Pain	0.5	1	Perceived benefit	Difference	AA	0.15216573	-0.024990873	0.33973335
All	0	0	Pain	0.5	1	Perceived benefit	Placebo	N*	0.414185599	0.29044232	0.544652618
All	0	0	Pain	0.5	1	Perceived benefit	Placebo	D*	0.417921703	0.287272858	0.556053182
All	0	0	Pain	0.5	1	Perceived benefit	Placebo	A*	0.576503658	0.453678102	0.696045246
All	0	0	Pain	0.5	1	Perceived benefit	Duloxetine	N*	0.679648575	0.515951985	0.82006419
All	0	0	Pain	0.5	1	Perceived benefit	Duloxetine	D*	0.734614839	0.623924694	0.830369166
All	0	0	Pain	0.5	1	Perceived benefit	Duloxetine	A*	0.72028356	0.624882782	0.805514553
All	0	0	Pain	0.5	1	Perceived benefit	Difference	N*	0.265462976	0.069814132	0.443925912
All	0	0	Pain	0.5	1	Perceived benefit	Difference	D*	0.316693136	0.158540258	0.469863579
All	0	0	Pain	0.5	1	Perceived benefit	Difference	A*	0.143779902	-0.005107099	0.289794009
All	0	0	Pain	0.5	1	Functional QOL	Difference	NN	-4.72493059	-12.67919715	3.054254765
All	0	0	Pain	0.5	1	Functional QOL	Difference	DN	1.536083537	-4.008204172	7.236436379
All	0	0	Pain	0.5	1	Functional QOL	Difference	AN	1.049720477	-5.092059906	7.197009188
All	0	0	Pain	0.5	1	Functional QOL	Difference	ND	5.281377922	-2.608930743	13.65099865
All	0	0	Pain	0.5	1	Functional QOL	Difference	DD	4.784185641	-7.094121268	17.972743
All	0	0	Pain	0.5	1	Functional QOL	Difference	AD	5.883163025	-2.497375268	14.22647711
All	0	0	Pain	0.5	1	Functional QOL	Difference	NA	1.295004025	-5.788375963	8.470826275
All	0	0	Pain	0.5	1	Functional QOL	Difference	DA	2.294130357	-4.192477837	8.686280774
All	0	0	Pain	0.5	1	Functional QOL	Difference	AA	-1.176783931	-6.595943507	4.347649753
All	0	0	Pain	0.5	1	Functional QOL	Placebo	N*	10.38074437	7.173092916	13.68252516
All	0	0	Pain	0.5	1	Functional QOL	Placebo	D*	8.96553001	5.765976115	12.22533222
All	0	0	Pain	0.5	1	Functional QOL	Placebo	A*	12.28145583	9.180972024	15.46509713
All	0	0	Pain	0.5	1	Functional QOL	Duloxetine	N*	10.22905859	5.961276638	14.22759284
All	0	0	Pain	0.5	1	Functional QOL	Duloxetine	D*	11.18404984	8.203648163	14.24860854
All	0	0	Pain	0.5	1	Functional QOL	Duloxetine	A*	12.33440654	9.808080921	14.84292383
All	0	0	Pain	0.5	1	Functional QOL	Difference	N*	-0.151685786	-5.346594382	4.898296745
All	0	0	Pain	0.5	1	Functional QOL	Difference	D*	2.218519835	-2.072148194	6.486821462
All	0	0	Pain	0.5	1	Functional QOL	Difference	A*	0.052950709	-3.888353091	3.927128803
All	0	0	Pain	1	0.5	Population proportion	Combined	NN	0.081296798	0.043711284	0.12592835
All	0	0	Pain	1	0.5	Population proportion	Combined	DN	0.08620871	0.04240903	0.138394901
All	0	0	Pain	1	0.5	Population proportion	Combined	AN	0.15391495	0.10268706	0.209976911
All	0	0	Pain	1	0.5	Population proportion	Combined	ND	0.025646557	0.000275928	0.064955459
All	0	0	Pain	1	0.5	Population proportion	Combined	DD	0.020762241	0.000114469	0.060668626
All	0	0	Pain	1	0.5	Population proportion	Combined	AD	0.037570997	0.000247891	0.09907773
All	0	0	Pain	1	0.5	Population proportion	Combined	NA	0.15900553	0.104700377	0.219036545
All	0	0	Pain	1	0.5	Population proportion	Combined	DA	0.136648012	0.06954361	0.211717676
All	0	0	Pain	1	0.5	Population proportion	Combined	AA	0.298946205	0.230919194	0.369021634
All	0	0	Pain	1	0.5	Population proportion	Combined	N*	0.265948885	0.199017652	0.336816867
All	0	0	Pain	1	0.5	Population proportion	Combined	D*	0.243618963	0.146253265	0.345669596
All	0	0	Pain	1	0.5	Population proportion	Combined	A*	0.490432152	0.412604755	0.564802766
All	0	0	Pain	1	0.5	Perceived benefit	Difference	NN	0.142949825	-0.143086838	0.485474782
All	0	0	Pain	1	0.5	Perceived benefit	Difference	DN	0.38790401	0.142012813	0.614164714
All	0	0	Pain	1	0.5	Perceived benefit	Difference	AN	0.045028031	-0.224879614	0.311733801
All	0	0	Pain	1	0.5	Perceived benefit	Difference	ND	0.746222022	0.422353292	0.95670805
All	0	0	Pain	1	0.5	Perceived benefit	Difference	DD	0.746404026	0.488856754	0.924489678
All	0	0	Pain	1	0.5	Perceived benefit	Difference	AD	0.479390066	0.164909758	0.751374669
All	0	0	Pain	1	0.5	Perceived benefit	Difference	NA	0.255312905	0.009955843	0.468459904
All	0	0	Pain	1	0.5	Perceived benefit	Difference	DA	0.204843744	0.007113284	0.403543277
All	0	0	Pain	1	0.5	Perceived benefit	Difference	AA	0.150491681	-0.027309049	0.343341041
All	0	0	Pain	1	0.5	Perceived benefit	Placebo	N*	0.413582114	0.289387644	0.545358875
All	0	0	Pain	1	0.5	Perceived benefit	Placebo	D*	0.416154697	0.284049588	0.557157441
All	0	0	Pain	1	0.5	Perceived benefit	Placebo	A*	0.576803005	0.451138906	0.694208593
All	0	0	Pain	1	0.5	Perceived benefit	Duloxetine	N*	0.681978647	0.520485277	0.824257626
All	0	0	Pain	1	0.5	Perceived benefit	Duloxetine	D*	0.732109096	0.619870224	0.828320982
All	0	0	Pain	1	0.5	Perceived benefit	Duloxetine	A*	0.720291509	0.626869612	0.805129339
All	0	0	Pain	1	0.5	Perceived benefit	Difference	N*	0.268396532	0.078789515	0.444730705
All	0	0	Pain	1	0.5	Perceived benefit	Difference	D*	0.315954399	0.151419943	0.468882184
All	0	0	Pain	1	0.5	Perceived benefit	Difference	A*	0.143488504	-0.006733068	0.290939787
All	0	0	Pain	1	0.5	Functional QOL	Difference	NN	-4.755811114	-12.68368075	2.876796681
All	0	0	Pain	1	0.5	Functional QOL	Difference	DN	1.518710418	-4.052656106	7.066549067
All	0	0	Pain	1	0.5	Functional QOL	Difference	AN	1.050024115	-5.042530665	6.994669621
All	0	0	Pain	1	0.5	Functional QOL	Difference	ND	5.528514606	-2.510594179	13.86976571
All	0	0	Pain	1	0.5	Functional QOL	Difference	DD	4.957632561	-6.861049016	18.03217497
All	0	0	Pain	1	0.5	Functional QOL	Difference	AD	5.948156919	-3.054413688	14.44855798
All	0	0	Pain	1	0.5	Functional QOL	Difference	NA	1.310780087	-5.893740698	8.434560603
All	0	0	Pain	1	0.5	Functional QOL	Difference	DA	2.308820191	-4.107002424	8.656963526
All	0	0	Pain	1	0.5	Functional QOL	Difference	AA	-1.100015437	-6.608391737	4.4275019
All	0	0	Pain	1	0.5	Functional QOL	Placebo	N*	10.35389473	7.207186531	13.68574666
All	0	0	Pain	1	0.5	Functional QOL	Placebo	D*	8.941436043	5.815226923	12.18394326
All	0	0	Pain	1	0.5	Functional QOL	Placebo	A*	12.25241507	9.224177741	15.29491191
All	0	0	Pain	1	0.5	Functional QOL	Duloxetine	N*	10.23842576	5.887179652	14.32011393
All	0	0	Pain	1	0.5	Functional QOL	Duloxetine	D*	11.18384326	8.174936598	14.20809465
All	0	0	Pain	1	0.5	Functional QOL	Duloxetine	A*	12.35717951	9.817062889	14.8526498
All	0	0	Pain	1	0.5	Functional QOL	Difference	N*	-0.115468963	-5.37404377	4.965515909
All	0	0	Pain	1	0.5	Functional QOL	Difference	D*	2.242407219	-2.041791257	6.406469001
All	0	0	Pain	1	0.5	Functional QOL	Difference	A*	0.104764436	-3.809815577	4.028583769
All	0	0	Pain	1	2	Population proportion	Combined	NN	0.081289775	0.043665856	0.126423414
All	0	0	Pain	1	2	Population proportion	Combined	DN	0.085988735	0.042710186	0.137714168
All	0	0	Pain	1	2	Population proportion	Combined	AN	0.153964033	0.103488991	0.209946132
All	0	0	Pain	1	2	Population proportion	Combined	ND	0.025612266	0.000254909	0.065602083
All	0	0	Pain	1	2	Population proportion	Combined	DD	0.020931184	0.000115941	0.060341697
All	0	0	Pain	1	2	Population proportion	Combined	AD	0.03750061	0.000200549	0.099335191
All	0	0	Pain	1	2	Population proportion	Combined	NA	0.159460091	0.105300357	0.219905884
All	0	0	Pain	1	2	Population proportion	Combined	DA	0.136569181	0.069567569	0.213810021
All	0	0	Pain	1	2	Population proportion	Combined	AA	0.298684126	0.229955382	0.368762879
All	0	0	Pain	1	2	Population proportion	Combined	N*	0.266362131	0.198433758	0.339511919
All	0	0	Pain	1	2	Population proportion	Combined	D*	0.2434891	0.147215062	0.344691057
All	0	0	Pain	1	2	Population proportion	Combined	A*	0.490148768	0.412301318	0.565303311
All	0	0	Pain	1	2	Perceived benefit	Difference	NN	0.14329214	-0.138766025	0.482429233
All	0	0	Pain	1	2	Perceived benefit	Difference	DN	0.387639871	0.142137918	0.615229073
All	0	0	Pain	1	2	Perceived benefit	Difference	AN	0.039822522	-0.238976369	0.316755134
All	0	0	Pain	1	2	Perceived benefit	Difference	ND	0.730821996	0.420642984	0.946848183
All	0	0	Pain	1	2	Perceived benefit	Difference	DD	0.737298601	0.495666218	0.918301659
All	0	0	Pain	1	2	Perceived benefit	Difference	AD	0.465984352	0.178544325	0.72397704
All	0	0	Pain	1	2	Perceived benefit	Difference	NA	0.257263684	0.018183236	0.472049866
All	0	0	Pain	1	2	Perceived benefit	Difference	DA	0.205704697	0.009714821	0.407023281
All	0	0	Pain	1	2	Perceived benefit	Difference	AA	0.149255058	-0.029905893	0.339243689
All	0	0	Pain	1	2	Perceived benefit	Placebo	N*	0.415332311	0.290417238	0.546859386
All	0	0	Pain	1	2	Perceived benefit	Placebo	D*	0.416876239	0.285432948	0.551340133
All	0	0	Pain	1	2	Perceived benefit	Placebo	A*	0.57956668	0.456833571	0.697889096
All	0	0	Pain	1	2	Perceived benefit	Duloxetine	N*	0.683094059	0.520107224	0.820504226
All	0	0	Pain	1	2	Perceived benefit	Duloxetine	D*	0.73268351	0.621385342	0.827935922
All	0	0	Pain	1	2	Perceived benefit	Duloxetine	A*	0.719629721	0.626072684	0.803989541
All	0	0	Pain	1	2	Perceived benefit	Difference	N*	0.267761747	0.08205113	0.442301187
All	0	0	Pain	1	2	Perceived benefit	Difference	D*	0.315807271	0.157998051	0.468395868
All	0	0	Pain	1	2	Perceived benefit	Difference	A*	0.140063041	-0.006710317	0.285257073
All	0	0	Pain	1	2	Functional QOL	Difference	NN	-4.671371565	-12.42775926	3.126263303
All	0	0	Pain	1	2	Functional QOL	Difference	DN	1.633459757	-3.98923123	7.284964046
All	0	0	Pain	1	2	Functional QOL	Difference	AN	1.036881702	-5.152809965	7.14936771
All	0	0	Pain	1	2	Functional QOL	Difference	ND	4.961871951	-2.779413736	13.53995382
All	0	0	Pain	1	2	Functional QOL	Difference	DD	4.668108908	-6.964580338	17.36522704
All	0	0	Pain	1	2	Functional QOL	Difference	AD	5.752097553	-2.384575191	13.89861435
All	0	0	Pain	1	2	Functional QOL	Difference	NA	1.341268089	-5.740029272	8.355716622
All	0	0	Pain	1	2	Functional QOL	Difference	DA	2.26410541	-4.20577858	8.725183963
All	0	0	Pain	1	2	Functional QOL	Difference	AA	-1.155801861	-6.711527472	4.377789552
All	0	0	Pain	1	2	Functional QOL	Placebo	N*	10.40718569	7.226955444	13.78137755
All	0	0	Pain	1	2	Functional QOL	Placebo	D*	8.938723199	5.79082832	12.22958994
All	0	0	Pain	1	2	Functional QOL	Placebo	A*	12.29609235	9.168125141	15.44970504
All	0	0	Pain	1	2	Functional QOL	Duloxetine	N*	10.26821043	6.018134478	14.30702481
All	0	0	Pain	1	2	Functional QOL	Duloxetine	D*	11.1692611	8.162758147	14.22783047
All	0	0	Pain	1	2	Functional QOL	Duloxetine	A*	12.3445457	9.828547057	14.80601457
All	0	0	Pain	1	2	Functional QOL	Difference	N*	-0.138975264	-5.398656623	5.002021043
All	0	0	Pain	1	2	Functional QOL	Difference	D*	2.2305379	-2.085022895	6.453955762
All	0	0	Pain	1	2	Functional QOL	Difference	A*	0.04845335	-3.952526044	3.953985397
All	0	0	Pain	2	1	Population proportion	Combined	NN	0.081506261	0.043659852	0.126619212
All	0	0	Pain	2	1	Population proportion	Combined	DN	0.086377331	0.042387717	0.1388669
All	0	0	Pain	2	1	Population proportion	Combined	AN	0.153802802	0.102623334	0.209387436
All	0	0	Pain	2	1	Population proportion	Combined	ND	0.025574408	0.000290534	0.065232013
All	0	0	Pain	2	1	Population proportion	Combined	DD	0.020848576	0.000132023	0.059150789
All	0	0	Pain	2	1	Population proportion	Combined	AD	0.037352898	0.000212999	0.099838296
All	0	0	Pain	2	1	Population proportion	Combined	NA	0.159397235	0.103606881	0.219955648
All	0	0	Pain	2	1	Population proportion	Combined	DA	0.136423126	0.070028611	0.211879478
All	0	0	Pain	2	1	Population proportion	Combined	AA	0.298717363	0.230780365	0.369906493
All	0	0	Pain	2	1	Population proportion	Combined	N*	0.266477904	0.198671659	0.339647862
All	0	0	Pain	2	1	Population proportion	Combined	D*	0.243649033	0.146770588	0.34422367
All	0	0	Pain	2	1	Population proportion	Combined	A*	0.489873063	0.413174449	0.565334276
All	0	0	Pain	2	1	Perceived benefit	Difference	NN	0.143129399	-0.137011502	0.484057986
All	0	0	Pain	2	1	Perceived benefit	Difference	DN	0.387035139	0.136440843	0.612294453
All	0	0	Pain	2	1	Perceived benefit	Difference	AN	0.0460978	-0.225026362	0.316464327
All	0	0	Pain	2	1	Perceived benefit	Difference	ND	0.742296525	0.438800407	0.950195914
All	0	0	Pain	2	1	Perceived benefit	Difference	DD	0.735821059	0.498614824	0.915154351
All	0	0	Pain	2	1	Perceived benefit	Difference	AD	0.469907231	0.168250572	0.731555435
All	0	0	Pain	2	1	Perceived benefit	Difference	NA	0.259325475	0.0105966	0.46870834
All	0	0	Pain	2	1	Perceived benefit	Difference	DA	0.202858733	0.008717273	0.401228544
All	0	0	Pain	2	1	Perceived benefit	Difference	AA	0.149010357	-0.027934233	0.336140578
All	0	0	Pain	2	1	Perceived benefit	Placebo	N*	0.414096731	0.290204567	0.546083626
All	0	0	Pain	2	1	Perceived benefit	Placebo	D*	0.417032486	0.285481446	0.556253872
All	0	0	Pain	2	1	Perceived benefit	Placebo	A*	0.577453519	0.453957624	0.694782782
All	0	0	Pain	2	1	Perceived benefit	Duloxetine	N*	0.684393226	0.523844105	0.824254002
All	0	0	Pain	2	1	Perceived benefit	Duloxetine	D*	0.730819682	0.618280646	0.825261117
All	0	0	Pain	2	1	Perceived benefit	Duloxetine	A*	0.719622909	0.624130797	0.805662482
All	0	0	Pain	2	1	Perceived benefit	Difference	N*	0.270296495	0.077757246	0.445724414
All	0	0	Pain	2	1	Perceived benefit	Difference	D*	0.313787196	0.15250749	0.469005801
All	0	0	Pain	2	1	Perceived benefit	Difference	A*	0.14216939	-0.004582611	0.290449733
All	0	0	Pain	2	1	Functional QOL	Difference	NN	-4.76374805	-12.55968031	2.907276219
All	0	0	Pain	2	1	Functional QOL	Difference	DN	1.515439054	-3.992844236	7.134940096
All	0	0	Pain	2	1	Functional QOL	Difference	AN	1.04028331	-5.154246866	7.133770227
All	0	0	Pain	2	1	Functional QOL	Difference	ND	5.314836665	-2.630473309	13.61361626
All	0	0	Pain	2	1	Functional QOL	Difference	DD	4.799998984	-6.816196557	17.82589457
All	0	0	Pain	2	1	Functional QOL	Difference	AD	5.924332241	-2.533234187	14.33932511
All	0	0	Pain	2	1	Functional QOL	Difference	NA	1.286156643	-6.045543254	8.413823586
All	0	0	Pain	2	1	Functional QOL	Difference	DA	2.303321679	-3.996027948	8.724651854
All	0	0	Pain	2	1	Functional QOL	Difference	AA	-1.166018254	-6.665445921	4.283887835
All	0	0	Pain	2	1	Functional QOL	Placebo	N*	10.38542988	7.180920305	13.74143333
All	0	0	Pain	2	1	Functional QOL	Placebo	D*	8.954026559	5.770168081	12.14459033
All	0	0	Pain	2	1	Functional QOL	Placebo	A*	12.28197135	9.201344327	15.38244807
All	0	0	Pain	2	1	Functional QOL	Duloxetine	N*	10.22839373	5.979766625	14.38440096
All	0	0	Pain	2	1	Functional QOL	Duloxetine	D*	11.17475798	8.145897175	14.19063646
All	0	0	Pain	2	1	Functional QOL	Duloxetine	A*	12.33891586	9.779537559	14.87477911
All	0	0	Pain	2	1	Functional QOL	Difference	N*	-0.157036153	-5.451294411	4.940178383
All	0	0	Pain	2	1	Functional QOL	Difference	D*	2.220731425	-2.057267658	6.437677209
All	0	0	Pain	2	1	Functional QOL	Difference	A*	0.056944511	-3.947493409	3.966148096
All	0	1	None	1	1	Population proportion	Combined	NN	0.093823961	0.054654528	0.13893878
All	0	1	None	1	1	Population proportion	Combined	DN	0.090695042	0.045979642	0.143493976
All	0	1	None	1	1	Population proportion	Combined	PN	0.001627915	1.62E-06	0.008092158
All	0	1	None	1	1	Population proportion	Combined	AN	0.170713593	0.123269402	0.222361408
All	0	1	None	1	1	Population proportion	Combined	ND	0.002458895	2.32E-06	0.012443948
All	0	1	None	1	1	Population proportion	Combined	DD	0.002135769	2.17E-06	0.010750439
All	0	1	None	1	1	Population proportion	Combined	PD	0.001698795	1.52E-06	0.008356513
All	0	1	None	1	1	Population proportion	Combined	AD	0.00227388	2.51E-06	0.011111707
All	0	1	None	1	1	Population proportion	Combined	NP	0.001832958	2.02E-06	0.009165654
All	0	1	None	1	1	Population proportion	Combined	DP	0.001746047	1.64E-06	0.008438558
All	0	1	None	1	1	Population proportion	Combined	PP	0.001698288	1.46E-06	0.008664397
All	0	1	None	1	1	Population proportion	Combined	AP	0.001803976	1.83E-06	0.009256566
All	0	1	None	1	1	Population proportion	Combined	NA	0.168131793	0.116583858	0.225629027
All	0	1	None	1	1	Population proportion	Combined	DA	0.143244958	0.0762927	0.218323296
All	0	1	None	1	1	Population proportion	Combined	PA	0.001645167	1.79E-06	0.008264552
All	0	1	None	1	1	Population proportion	Combined	AA	0.314468963	0.249057041	0.380404885
All	0	1	None	1	1	Population proportion	Combined	N*	0.266247607	0.198611852	0.337066396
All	0	1	None	1	1	Population proportion	Combined	P*	0.006670164	0.000825515	0.018561477
All	0	1	None	1	1	Population proportion	Combined	D*	0.237821816	0.143500123	0.337090561
All	0	1	None	1	1	Population proportion	Combined	A*	0.489260413	0.413133142	0.563504146
All	0	1	None	1	1	Perceived benefit	Difference	NN	0.142326519	-0.132251139	0.479836243
All	0	1	None	1	1	Perceived benefit	Difference	DN	0.395775559	0.148973512	0.613380805
All	0	1	None	1	1	Perceived benefit	Difference	AN	0.054087622	-0.217324161	0.317402713
All	0	1	None	1	1	Perceived benefit	Difference	ND	0.747595178	0.357488764	0.975616932
All	0	1	None	1	1	Perceived benefit	Difference	DD	0.777328516	0.456383535	0.970669798
All	0	1	None	1	1	Perceived benefit	Difference	AD	0.418167644	-0.029809009	0.808549872
All	0	1	None	1	1	Perceived benefit	Difference	NP	-0.389890684	-0.86588497	0.214813298
All	0	1	None	1	1	Perceived benefit	Difference	DP	-0.082997976	-0.647914662	0.692322743
All	0	1	None	1	1	Perceived benefit	Difference	AP	-0.163275096	-0.629113958	0.390132377
All	0	1	None	1	1	Perceived benefit	Difference	NA	0.251446047	0.007618971	0.466332899
All	0	1	None	1	1	Perceived benefit	Difference	DA	0.224556836	0.025426584	0.43293524
All	0	1	None	1	1	Perceived benefit	Difference	AA	0.152235287	-0.027629014	0.341771461
All	0	1	None	1	1	Perceived benefit	Placebo	N*	0.437118387	0.308945808	0.566098408
All	0	1	None	1	1	Perceived benefit	Placebo	D*	0.429884229	0.294423668	0.57058023
All	0	1	None	1	1	Perceived benefit	Placebo	P*	0	0	0
All	0	1	None	1	1	Perceived benefit	Placebo	A*	0.586883437	0.45973699	0.707598671
All	0	1	None	1	1	Perceived benefit	Duloxetine	N*	0.650560904	0.486342807	0.79938519
All	0	1	None	1	1	Perceived benefit	Duloxetine	D*	0.723133779	0.610304728	0.819936357
All	0	1	None	1	1	Perceived benefit	Duloxetine	P*	0	0	0
All	0	1	None	1	1	Perceived benefit	Duloxetine	A*	0.704901402	0.606762966	0.795783574
All	0	1	None	1	1	Perceived benefit	Difference	N*	0.213442517	0.028693405	0.395872684
All	0	1	None	1	1	Perceived benefit	Difference	D*	0.29324955	0.136825573	0.45198611
All	0	1	None	1	1	Perceived benefit	Difference	P*	0	0	0
All	0	1	None	1	1	Perceived benefit	Difference	A*	0.118017965	-0.033169983	0.272631403
All	0	1	None	1	1	Functional QOL	Difference	NN	-4.385250014	-12.1151745	3.046845166
All	0	1	None	1	1	Functional QOL	Difference	DN	1.375743664	-4.159279034	7.104247351
All	0	1	None	1	1	Functional QOL	Difference	AN	1.117778637	-4.92796242	7.20061992
All	0	1	None	1	1	Functional QOL	Difference	ND	4.849670243	-4.876243109	16.00416367
All	0	1	None	1	1	Functional QOL	Difference	DD	5.70511086	-14.20718292	25.62980624
All	0	1	None	1	1	Functional QOL	Difference	AD	6.351923615	-5.316718905	17.34981893
All	0	1	None	1	1	Functional QOL	Difference	NP	-11.75467936	-27.09297113	2.939531373
All	0	1	None	1	1	Functional QOL	Difference	DP	-5.534894195	-18.57090619	7.193281051
All	0	1	None	1	1	Functional QOL	Difference	AP	-4.992829984	-19.91051064	11.80531839
All	0	1	None	1	1	Functional QOL	Difference	NA	0.812331409	-6.395895836	7.833129265
All	0	1	None	1	1	Functional QOL	Difference	DA	1.942902881	-4.450083225	8.277348609
All	0	1	None	1	1	Functional QOL	Difference	AA	-1.204251744	-6.647767395	4.209922503
All	0	1	None	1	1	Functional QOL	Placebo	N*	10.63822808	7.124391237	14.27370749
All	0	1	None	1	1	Functional QOL	Placebo	D*	9.206946136	5.802897783	12.78906878
All	0	1	None	1	1	Functional QOL	Placebo	P*	0	0	0
All	0	1	None	1	1	Functional QOL	Placebo	A*	12.53748144	9.268607263	15.69459676
All	0	1	None	1	1	Functional QOL	Duloxetine	N*	9.560382436	5.1095445	13.91002122
All	0	1	None	1	1	Functional QOL	Duloxetine	D*	10.91315171	7.795101657	14.11826376
All	0	1	None	1	1	Functional QOL	Duloxetine	P*	0	0	0
All	0	1	None	1	1	Functional QOL	Duloxetine	A*	12.16549486	9.395719856	14.86188429
All	0	1	None	1	1	Functional QOL	Difference	N*	-1.077845646	-6.462244977	4.250081335
All	0	1	None	1	1	Functional QOL	Difference	D*	1.706205573	-2.910754147	6.232180336
All	0	1	None	1	1	Functional QOL	Difference	P*	0	0	0
All	0	1	None	1	1	Functional QOL	Difference	A*	-0.371986585	-4.555994647	3.666940403
All	1	0	None	1	1	Population proportion	Combined	NN	0.00490834	4.28E-06	0.026838527
All	1	0	None	1	1	Population proportion	Combined	DN	0.164563353	0.108624736	0.225359668
All	1	0	None	1	1	Population proportion	Combined	PN	0.088877376	0.04904433	0.134218674
All	1	0	None	1	1	Population proportion	Combined	AN	0.066453805	0.025637358	0.115041387
All	1	0	None	1	1	Population proportion	Combined	ND	0.004304285	3.88E-06	0.020785162
All	1	0	None	1	1	Population proportion	Combined	DD	0.034649552	5.78E-05	0.103010376
All	1	0	None	1	1	Population proportion	Combined	PD	0.020518962	4.19E-05	0.065321681
All	1	0	None	1	1	Population proportion	Combined	AD	0.01417535	2.27E-05	0.054755664
All	1	0	None	1	1	Population proportion	Combined	NP	0.001681706	1.37E-06	0.008591052
All	1	0	None	1	1	Population proportion	Combined	DP	0.001719736	1.58E-06	0.00865075
All	1	0	None	1	1	Population proportion	Combined	PP	0.001719605	1.77E-06	0.008552623
All	1	0	None	1	1	Population proportion	Combined	AP	0.001698367	2.03E-06	0.008312835
All	1	0	None	1	1	Population proportion	Combined	NA	0.007363131	4.83E-06	0.046148437
All	1	0	None	1	1	Population proportion	Combined	DA	0.293468995	0.217121534	0.368830949
All	1	0	None	1	1	Population proportion	Combined	PA	0.154586439	0.101653371	0.212625035
All	1	0	None	1	1	Population proportion	Combined	AA	0.139310995	0.067815195	0.215871291
All	1	0	None	1	1	Population proportion	Combined	N*	0.018257462	0.001180256	0.077124333
All	1	0	None	1	1	Population proportion	Combined	P*	0.265702383	0.19977694	0.334979779
All	1	0	None	1	1	Population proportion	Combined	D*	0.494401637	0.401814981	0.580638634
All	1	0	None	1	1	Population proportion	Combined	A*	0.221638518	0.117681631	0.326754671
All	1	0	None	1	1	Perceived benefit	Difference	NN	0.166254684	-0.102464542	0.713876683
All	1	0	None	1	1	Perceived benefit	Difference	DN	0.349477726	0.11895251	0.566159304
All	1	0	None	1	1	Perceived benefit	Difference	PN	-0.142232439	-0.46550336	0.235434756
All	1	0	None	1	1	Perceived benefit	Difference	AN	0.081803895	-0.21357252	0.366322747
All	1	0	None	1	1	Perceived benefit	Difference	ND	0.83438313	0.405097091	0.994208884
All	1	0	None	1	1	Perceived benefit	Difference	DD	0.754748868	0.494111878	0.93525336
All	1	0	None	1	1	Perceived benefit	Difference	PD	0.451433715	-0.017535607	0.793204864
All	1	0	None	1	1	Perceived benefit	Difference	AD	0.433619684	-0.003283734	0.77879285
All	1	0	None	1	1	Perceived benefit	Difference	NA	0.363625243	-0.114192525	0.870474047
All	1	0	None	1	1	Perceived benefit	Difference	DA	0.22322285	0.045041514	0.404187852
All	1	0	None	1	1	Perceived benefit	Difference	PA	0.223677047	-0.013125376	0.443004019
All	1	0	None	1	1	Perceived benefit	Difference	AA	0.069860846	-0.120049848	0.278424529
All	1	0	None	1	1	Perceived benefit	Placebo	N*	0.184930581	0.006235278	0.5672918
All	1	0	None	1	1	Perceived benefit	Placebo	D*	0.424022745	0.311643739	0.540604593
All	1	0	None	1	1	Perceived benefit	Placebo	P*	0.54314037	0.412789302	0.669137745
All	1	0	None	1	1	Perceived benefit	Placebo	A*	0.619946668	0.470365307	0.756152121
All	1	0	None	1	1	Perceived benefit	Duloxetine	N*	0.568142046	0.08385525	0.937770032
All	1	0	None	1	1	Perceived benefit	Duloxetine	D*	0.724852236	0.625087196	0.810646003
All	1	0	None	1	1	Perceived benefit	Duloxetine	P*	0.660078883	0.495578639	0.805796895
All	1	0	None	1	1	Perceived benefit	Duloxetine	A*	0.71633933	0.602029566	0.815583456
All	1	0	None	1	1	Perceived benefit	Difference	N*	0.383211464	0.015182813	0.830102513
All	1	0	None	1	1	Perceived benefit	Difference	D*	0.300829491	0.158048996	0.437959376
All	1	0	None	1	1	Perceived benefit	Difference	P*	0.116938513	-0.082892014	0.309639739
All	1	0	None	1	1	Perceived benefit	Difference	A*	0.096392662	-0.060610416	0.255229577
All	1	0	None	1	1	Functional QOL	Difference	NN	-1.945549478	-12.70457712	10.74847813
All	1	0	None	1	1	Functional QOL	Difference	DN	1.326519862	-3.871926422	6.79456278
All	1	0	None	1	1	Functional QOL	Difference	PN	-6.468051671	-14.82622197	1.644155363
All	1	0	None	1	1	Functional QOL	Difference	AN	2.835024687	-3.644230562	9.298348591
All	1	0	None	1	1	Functional QOL	Difference	ND	2.071443106	-5.755111882	13.93457826
All	1	0	None	1	1	Functional QOL	Difference	DD	6.75732891	-5.765765469	17.52774896
All	1	0	None	1	1	Functional QOL	Difference	PD	3.144093844	-8.261037308	13.65324349
All	1	0	None	1	1	Functional QOL	Difference	AD	6.085048676	-2.133556371	14.92688238
All	1	0	None	1	1	Functional QOL	Difference	NA	-6.467428466	-25.65961847	8.573685029
All	1	0	None	1	1	Functional QOL	Difference	DA	1.854664315	-3.690521281	7.481153342
All	1	0	None	1	1	Functional QOL	Difference	PA	0.652392099	-6.093518515	7.292283732
All	1	0	None	1	1	Functional QOL	Difference	AA	-3.261166725	-10.10358452	3.328386237
All	1	0	None	1	1	Functional QOL	Placebo	N*	7.085823651	0.963773254	17.57168309
All	1	0	None	1	1	Functional QOL	Placebo	D*	9.780940417	6.925744338	12.64185724
All	1	0	None	1	1	Functional QOL	Placebo	P*	11.57860558	8.681238438	14.66427985
All	1	0	None	1	1	Functional QOL	Placebo	A*	13.09092447	9.066984562	17.61684923
All	1	0	None	1	1	Functional QOL	Duloxetine	N*	5.163142779	-1.301068063	14.41233528
All	1	0	None	1	1	Functional QOL	Duloxetine	D*	11.78811038	9.05744619	14.47356245
All	1	0	None	1	1	Functional QOL	Duloxetine	P*	10.06830205	5.800665263	14.2848802
All	1	0	None	1	1	Functional QOL	Duloxetine	A*	12.25649547	9.486444226	15.06880543
All	1	0	None	1	1	Functional QOL	Difference	N*	-1.922680872	-11.44372455	7.188469718
All	1	0	None	1	1	Functional QOL	Difference	D*	2.007169963	-1.919471719	5.86600615
All	1	0	None	1	1	Functional QOL	Difference	P*	-1.510303523	-6.662550817	3.428467253
All	1	0	None	1	1	Functional QOL	Difference	A*	-0.834428998	-5.992635956	3.98090345
All	1	1	None	1	1	Population proportion	Combined	NN	0.014528955	3.70E-05	0.053549578
All	1	1	None	1	1	Population proportion	Combined	DN	0.171136223	0.111309657	0.23068825
All	1	1	None	1	1	Population proportion	Combined	PN	0.095555867	0.054810698	0.140568154
All	1	1	None	1	1	Population proportion	Combined	AN	0.076042343	0.032408556	0.130500009
All	1	1	None	1	1	Population proportion	Combined	ND	0.001994434	1.84E-06	0.010388976
All	1	1	None	1	1	Population proportion	Combined	DD	0.002377396	2.18E-06	0.01280034
All	1	1	None	1	1	Population proportion	Combined	PD	0.002079844	1.92E-06	0.010518879
All	1	1	None	1	1	Population proportion	Combined	AD	0.001858514	1.87E-06	0.009338539
All	1	1	None	1	1	Population proportion	Combined	NP	0.001739859	2.20E-06	0.008692369
All	1	1	None	1	1	Population proportion	Combined	DP	0.001778162	1.86E-06	0.008900161
All	1	1	None	1	1	Population proportion	Combined	PP	0.001736951	1.90E-06	0.008454274
All	1	1	None	1	1	Population proportion	Combined	AP	0.001729317	1.84E-06	0.008658059
All	1	1	None	1	1	Population proportion	Combined	NA	0.017642332	3.23E-05	0.077816872
All	1	1	None	1	1	Population proportion	Combined	DA	0.298876827	0.20941395	0.376769536
All	1	1	None	1	1	Population proportion	Combined	PA	0.156875597	0.100849563	0.213204826
All	1	1	None	1	1	Population proportion	Combined	AA	0.154047378	0.08163528	0.237228963
All	1	1	None	1	1	Population proportion	Combined	N*	0.03590558	0.002361546	0.126678562
All	1	1	None	1	1	Population proportion	Combined	P*	0.256248259	0.178580541	0.32795936
All	1	1	None	1	1	Population proportion	Combined	D*	0.47416861	0.342620007	0.570213314
All	1	1	None	1	1	Population proportion	Combined	A*	0.233677552	0.131828509	0.350438595
All	1	1	None	1	1	Perceived benefit	Difference	NN	0.170180879	-0.157633856	0.746740934
All	1	1	None	1	1	Perceived benefit	Difference	DN	0.349349983	0.118232906	0.56687063
All	1	1	None	1	1	Perceived benefit	Difference	PN	-0.130878293	-0.443563085	0.230548406
All	1	1	None	1	1	Perceived benefit	Difference	AN	0.083631859	-0.202215388	0.366716832
All	1	1	None	1	1	Perceived benefit	Difference	ND	0.750893702	0.180285812	0.98947122
All	1	1	None	1	1	Perceived benefit	Difference	DD	0.749662595	0.277143081	0.961430324
All	1	1	None	1	1	Perceived benefit	Difference	PD	0.460206364	-0.080752347	0.855637867
All	1	1	None	1	1	Perceived benefit	Difference	AD	0.410602259	-0.11187383	0.811152538
All	1	1	None	1	1	Perceived benefit	Difference	NP	-0.33098233	-0.922483566	0.432740064
All	1	1	None	1	1	Perceived benefit	Difference	DP	-0.131384464	-0.647570036	0.522400344
All	1	1	None	1	1	Perceived benefit	Difference	PP	-0.32008224	-0.797741506	0.249480701
All	1	1	None	1	1	Perceived benefit	Difference	AP	-0.190148049	-0.728707892	0.458140368
All	1	1	None	1	1	Perceived benefit	Difference	NA	0.222473866	-0.39883512	0.752301863
All	1	1	None	1	1	Perceived benefit	Difference	DA	0.222388334	0.038878961	0.408079495
All	1	1	None	1	1	Perceived benefit	Difference	PA	0.230374103	-0.009946879	0.456283485
All	1	1	None	1	1	Perceived benefit	Difference	AA	0.067770173	-0.115447599	0.274405647
All	1	1	None	1	1	Perceived benefit	Placebo	N*	0.339917764	0.054225251	0.720977576
All	1	1	None	1	1	Perceived benefit	Placebo	D*	0.445629227	0.32825541	0.56765225
All	1	1	None	1	1	Perceived benefit	Placebo	P*	0.548883505	0.419502127	0.680003903
All	1	1	None	1	1	Perceived benefit	Placebo	A*	0.643224659	0.496273006	0.777495979
All	1	1	None	1	1	Perceived benefit	Duloxetine	N*	0.546651089	0.151152551	0.899638199
All	1	1	None	1	1	Perceived benefit	Duloxetine	D*	0.715129782	0.618628762	0.804990334
All	1	1	None	1	1	Perceived benefit	Duloxetine	P*	0.642608952	0.474993941	0.798101978
All	1	1	None	1	1	Perceived benefit	Duloxetine	A*	0.716359353	0.605372418	0.813014119
All	1	1	None	1	1	Perceived benefit	Difference	N*	0.206733325	-0.285317612	0.657898544
All	1	1	None	1	1	Perceived benefit	Difference	D*	0.269500555	0.127893787	0.412315253
All	1	1	None	1	1	Perceived benefit	Difference	P*	0.093725446	-0.102922651	0.289126051
All	1	1	None	1	1	Perceived benefit	Difference	A*	0.073134694	-0.079497202	0.232870771
All	1	1	None	1	1	Functional QOL	Difference	NN	-3.611548839	-13.81004153	7.13145469
All	1	1	None	1	1	Functional QOL	Difference	DN	1.416276912	-3.833106261	6.736353021
All	1	1	None	1	1	Functional QOL	Difference	PN	-6.488369634	-14.68881183	1.627958373
All	1	1	None	1	1	Functional QOL	Difference	AN	2.912884176	-3.412518977	9.467084786
All	1	1	None	1	1	Functional QOL	Difference	ND	3.894401945	-5.190085116	17.44817227
All	1	1	None	1	1	Functional QOL	Difference	DD	6.310264973	-12.64589571	23.03406098
All	1	1	None	1	1	Functional QOL	Difference	PD	3.125494959	-10.10724103	14.86354677
All	1	1	None	1	1	Functional QOL	Difference	AD	6.915730854	-3.521694316	20.03729741
All	1	1	None	1	1	Functional QOL	Difference	NP	-12.2740985	-31.18171771	3.943902233
All	1	1	None	1	1	Functional QOL	Difference	DP	-6.184054253	-19.52160952	6.943879815
All	1	1	None	1	1	Functional QOL	Difference	PP	-9.212505446	-24.3770696	12.35120287
All	1	1	None	1	1	Functional QOL	Difference	AP	-5.00895717	-22.37435662	16.12197921
All	1	1	None	1	1	Functional QOL	Difference	NA	-5.756808516	-25.83380973	9.270560861
All	1	1	None	1	1	Functional QOL	Difference	DA	1.591150133	-4.017379295	7.230909602
All	1	1	None	1	1	Functional QOL	Difference	PA	0.865287429	-5.930544709	7.407087074
All	1	1	None	1	1	Functional QOL	Difference	AA	-3.397149496	-10.08554198	3.055045808
All	1	1	None	1	1	Functional QOL	Placebo	N*	9.189966572	2.955546638	18.24969093
All	1	1	None	1	1	Functional QOL	Placebo	D*	10.05929787	6.975326822	13.19183602
All	1	1	None	1	1	Functional QOL	Placebo	P*	11.76125901	8.752950644	14.86154218
All	1	1	None	1	1	Functional QOL	Placebo	A*	13.58147475	9.458619233	17.91805979
All	1	1	None	1	1	Functional QOL	Duloxetine	N*	5.055815107	-2.488567516	15.20828168
All	1	1	None	1	1	Functional QOL	Duloxetine	D*	11.57803714	8.763271694	14.45002341
All	1	1	None	1	1	Functional QOL	Duloxetine	P*	9.830229721	5.294718095	14.32968952
All	1	1	None	1	1	Functional QOL	Duloxetine	A*	12.29078006	9.415659308	15.25476495
All	1	1	None	1	1	Functional QOL	Difference	N*	-4.134151465	-14.63778431	6.757719427
All	1	1	None	1	1	Functional QOL	Difference	D*	1.518739275	-2.502452561	5.553560096
All	1	1	None	1	1	Functional QOL	Difference	P*	-1.931029287	-7.207206929	3.244345029
All	1	1	None	1	1	Functional QOL	Difference	A*	-1.290694685	-6.337329209	3.594516104
